# Supplementary material for: Co-Production of Dimethyl Carbonate, Dimethoxymethane and Dimethyl Ether from Methanol: Process Design and Exergy Analysis
Source: Entropy (Basel). 2022 Oct 9;24(10):1438. doi: 10.3390/e24101438 (PMC9601992; doi:10.3390/e24101438)
Supplement: Supplementary file 1 [file entropy-24-01438-s001.zip]

Archive with 1 entries (1 files):
- entropy-1900181-supplementary.pdf
